# Supplementary material for: Synthesis and Biological Evaluation of Amphotericin B Formulations Based on Organic Salts and Ionic Liquids against Leishmania infantum
Source: Antibiotics (Basel). 2022 Dec 19;11(12):1841. doi: 10.3390/antibiotics11121841 (PMC9774544; doi:10.3390/antibiotics11121841)
Supplement: Supplementary file 1 [file antibiotics-11-01841-s001.zip]

Archive with 1 entries (1 files):
- antibiotics-2039284-supplementary.pdf
